# Supplementary material for: Identification of muscle-specific candidate genes in Simmental beef cattle using imputed next generation sequencing
Source: PLoS One. 2019 Oct 10;14(10):e0223671. doi: 10.1371/journal.pone.0223671 (PMC6786524; doi:10.1371/journal.pone.0223671)
Supplement: S1 Table — (XLSX) [file pone.0223671.s001.xlsx]

## Sheet: Sheet1
Sample (Library)	Before QC	After QC	Q20(%)	Q30(%)
1	201584805	200816190	97.8	94.67
2	191222770	190379379	97.79	94.67
3	219190085	218371434	97.75	94.59
4	187396082	186854784	97.4	93.71
5	237831399	236972284	97.82	94.7
6	243454857	242621396	97.85	94.75
7	246377556	245551406	97.8	94.66
8	243744032	242769458	97.8	94.68
9	181658271	180565516	98.38	96.17
10	212409876	210252370	98.18	95.85
11	229827215	229141613	96.7	92.19
12	219838301	218941144	96.75	92.28
13	229880064	228940285	96.37	91.72
14	209745266	208958115	96.78	92.34
15	230744208	229853910	96.47	91.75
16	186990190	186286053	96.66	92.11
17	231907243	231047296	95.86	90.59
18	213869900	213084282	96.66	92.12
19	191028834	190529405	96.25	90.94
20	220467656	219728745	96	90.52
21	256015294	255370251	96.78	92.28
22	232514592	231711180	96.85	92.45
23	250504415	249891339	96.33	91.09
24	219737622	219115555	96.34	91.11
25	202215237	201145262	94.84	88.71
26	268010780	266971482	96.35	91.66
27	199493223	198702338	96.34	91.66
28	201160673	200279282	96.3	91.58
29	191566867	190952661	94.97	88.72
30	209274138	208272900	95.72	90.33
31	188114248	187123110	95.31	89.56
32	215870108	215050262	95	88.86
33	227267758	226454728	96.55	92.01
34	243188407	242253153	96.49	91.94
35	239107482	238096000	96.05	90.6
36	212053181	211366492	96.18	90.83
37	190357247	189611603	96.09	90.63
38	196717192	196136582	96.03	90.5
39	229672148	228736566	96.12	90.73
40	239431133	238577957	95.91	90.34
41	213752886	212902759	96.56	91.91
42	226519012	225783741	96.18	90.79
43	223440042	222818008	96.3	91.05
44	216613552	215932033	96.23	90.9
SUM	9621765847	9584920309
