# Supplementary material for: Identification of muscle-specific candidate genes in Simmental beef cattle using imputed next generation sequencing
Source: PLoS One. 2019 Oct 10;14(10):e0223671. doi: 10.1371/journal.pone.0223671 (PMC6786524; doi:10.1371/journal.pone.0223671)
Supplement: S2 Table — The GWAS results of width of hind leg containing associated SNPs, p-values, and located gene(s). (XLSX) [file pone.0223671.s002.xlsx]

## Sheet: Sheet1
Sub-section	Associated SNPs	P-value	Located gene(s)
1	chr4:88402194	2.52e-11	IQUB, NDUFA5, ASB15, SLC13A1, LMOD2, WASL
	chr4:88581497	8.69e-10
	chr4:88619410	8.69e-10
	chr4:88651126	8.69e-10
	chr4:88673753	8.69e-10
	chr4:88718818	8.69e-10
	chr4:88724320	8.69e-10
2	chr4:96893352	1.07e-09	PLXNA4
	chr4:96893849	1.07e-09
	chr4:96762143	5.19e-09
	chr4:96764022	5.19e-09
	chr4:96834069	5.19e-09
	chr4:96836439	5.19e-09
	BovineHD0400027049	5.19e-09
	chr4:96841873	5.19e-09
	chr4:96844545	5.19e-09
	chr4:96846594	5.19e-09
	chr4:96849032	5.19e-09
	chr4:96849567	5.19e-09
	chr4:96849625	5.19e-09
	chr4:96856212	5.19e-09
	chr4:96862310	5.19e-09
	chr4:96864103	5.19e-09
	chr4:96864420	5.19e-09
	chr4:96864463	5.19e-09
3	chr4:97733006	1.93e-10	EXOC4, CHCHD3
	chr4:97733284	1.93e-10
	chr4:97736210	1.93e-10
	chr4:97737893	1.93e-10
	chr4:97738200	1.93e-10
	chr4:97738482	1.93e-10
	chr4:97738526	1.93e-10
	chr4:97738850	1.93e-10
	chr4:97739635	1.93e-10
	chr4:97740188	1.93e-10
	chr4:97741399	1.93e-10
	chr4:97741490	1.93e-10
	chr4:97741741	1.93e-10
	chr4:97742109	1.93e-10
	chr4:97742375	1.93e-10
	chr4:97742582	1.93e-10
	chr4:97742592	1.93e-10
	chr4:97742648	1.93e-10
	chr4:97742876	1.93e-10
	chr4:97743349	1.93e-10
	chr4:97746660	1.93e-10
	chr4:97748090	1.93e-10
	chr4:97748185	1.93e-10
	chr4:97693478	5.03e-10
	chr4:97693514	5.03e-10
	chr4:97697868	5.03e-10
	chr4:97698215	5.03e-10
	chr4:97698310	5.03e-10
	chr4:97698338	5.03e-10
	chr4:97698562	5.03e-10
	chr4:97698725	5.03e-10
	chr4:97699203	5.03e-10
	chr4:97700344	5.03e-10
	chr4:97700354	5.03e-10
	chr4:97700372	5.03e-10
	chr4:97700519	5.03e-10
	chr4:97701010	5.03e-10
	chr4:97701204	5.03e-10
	chr4:97701253	5.03e-10
	chr4:97701979	5.03e-10
	chr4:97702184	5.03e-10
	chr4:97702254	5.03e-10
	chr4:97703103	5.03e-10
	chr4:97703152	5.03e-10
	chr4:97703168	5.03e-10
	chr4:97704154	5.03e-10
	chr4:97704189	5.03e-10
	chr4:97705081	5.03e-10
	chr4:97705092	5.03e-10
	chr4:97705257	5.03e-10
	chr4:97705349	5.03e-10
	chr4:97705714	5.03e-10
	chr4:97705793	5.03e-10
	chr4:97705880	5.03e-10
	chr4:97705886	5.03e-10
	chr4:97706113	5.03e-10
	chr4:97706182	5.03e-10
	chr4:97706251	5.03e-10
	chr4:97706274	5.03e-10
	chr4:97706422	5.03e-10
	chr4:97709396	5.03e-10
	chr4:97709451	5.03e-10
	chr4:97709660	5.03e-10
	chr4:97710345	5.03e-10
	chr4:97710717	5.03e-10
	chr4:97710897	5.03e-10
	chr4:97711329	5.03e-10
	chr4:97711861	5.03e-10
	chr4:97712832	5.03e-10
	chr4:97719609	5.03e-10
	chr4:97719943	5.03e-10
	chr4:97721172	5.03e-10
	chr4:97721661	5.03e-10
	chr4:97722076	5.03e-10
	chr4:97722369	5.03e-10
	chr4:97723754	5.03e-10
	chr4:97723774	5.03e-10
	chr4:97729227	5.03e-10
	chr4:97729282	5.03e-10
	chr4:97729318	5.03e-10
	chr4:97731930	5.03e-10
	chr4:97732002	5.03e-10
	chr4:97732066	5.03e-10
	chr4:97732201	5.03e-10
	chr4:97713693	1.39e-09
	chr4:97657432	6.16e-09
	chr4:97659334	6.16e-09
	chr4:97659343	6.16e-09
	chr4:97659831	6.16e-09
	chr4:97661202	6.16e-09
	chr4:97661726	6.16e-09
	chr4:97661777	6.16e-09
	chr4:97662529	6.16e-09
	chr4:97662530	6.16e-09
	chr4:97662701	6.16e-09
	chr4:97669473	6.16e-09
	chr4:97670752	6.16e-09
	chr4:97670846	6.16e-09
	chr4:97670860	6.16e-09
	chr4:97672022	6.16e-09
	chr4:97672533	6.16e-09
	chr4:97673583	6.16e-09
	chr4:97673748	6.16e-09
	chr4:97673761	6.16e-09
	chr4:97674434	6.16e-09
	chr4:97674609	6.16e-09
	chr4:97677949	6.16e-09
	chr4:97678384	6.16e-09
	chr4:97679086	6.16e-09
	chr4:97679793	6.16e-09
	chr4:97680564	6.16e-09
	chr4:97681122	6.16e-09
	chr4:97681124	6.16e-09
	chr4:97681253	6.16e-09
	chr4:97681663	6.16e-09
4	chr4:98000299	3.95e-09	EXOC4
	chr4:98000552	3.95e-09
	chr4:98001425	3.95e-09
	chr4:98002003	3.95e-09
	chr4:98002109	3.95e-09
	chr4:98002229	3.95e-09
	chr4:98002671	3.95e-09
	chr4:98002847	3.95e-09
	chr4:98003968	3.95e-09
	chr4:98004491	3.95e-09
	chr4:98004548	3.95e-09
	chr4:98004573	3.95e-09
	chr4:98004627	3.95e-09
	chr4:98004698	3.95e-09
	chr4:98004724	3.95e-09
	chr4:98004847	3.95e-09
	chr4:98004874	3.95e-09
	chr4:98004890	3.95e-09
	chr4:98005011	3.95e-09
	chr4:98005109	3.95e-09
	chr4:98005427	3.95e-09
	chr4:98005605	3.95e-09
	chr4:98016708	4.1e-09
	chr4:98016983	4.1e-09
	chr4:98017769	4.1e-09
	chr4:98017993	4.1e-09
	chr4:98018218	4.1e-09
	chr4:98018414	4.1e-09
	chr4:98019362	4.1e-09
	chr4:98019820	4.1e-09
	chr4:98020272	4.1e-09
	chr4:98020577	4.1e-09
	chr4:98021429	4.1e-09
	chr4:98021487	4.1e-09
	chr4:98022058	4.1e-09
	chr4:98022124	4.1e-09
	chr4:98022165	4.1e-09
	chr4:98022166	4.1e-09
	chr4:98022511	4.1e-09
	chr4:98022632	4.1e-09
	chr4:98022656	4.1e-09
	chr4:98022803	4.1e-09
	chr4:98022897	4.1e-09
	chr4:98023269	4.1e-09
	chr4:98023305	4.1e-09
	chr4:98023333	4.1e-09
	chr4:98024340	4.1e-09
	chr4:98026184	4.1e-09
	chr4:98026429	4.1e-09
	chr4:98012926	5.05e-09
	chr4:98013026	5.05e-09
	chr4:98013054	5.05e-09
	chr4:98013272	5.05e-09
	chr4:98013311	5.05e-09
	chr4:98013396	5.05e-09
	chr4:98013514	5.05e-09
	chr4:98013787	5.05e-09
	chr4:98013934	5.05e-09
	chr4:98014101	5.05e-09
	chr4:98014428	5.05e-09
	chr4:98014505	5.05e-09
5	chr4:100895756	7e-09	MTPN
